# Supplementary material for: Investigating the shared genetic architecture between obesity and depression: a large-scale genomewide cross-trait analysis
Source: Front Endocrinol (Lausanne). 2025 May 8;16:1578944. doi: 10.3389/fendo.2025.1578944 (PMC12094978; doi:10.3389/fendo.2025.1578944)
Supplement: Supplementary file 1 [file Table1.xlsx]

## Sheet: Supplementary Table S2
Supplementary Table S2: Bidirectional mendelian randomization estimates of the relationship between genetically instrumented META-OBESITY and depression
outcome	exposure	nsnp	b_MR Egger	se_MR Egger	pval_MR Egger	b_Weighted median	se_Weighted median	pval_Weighted median	b_Inverse variance weighted	se_Inverse variance weighted	pval_Inverse variance weighted	b_Simple mode	se_Simple mode	pval_Simple mode	b_Weighted mode	se_Weighted mode	pval_Weighted mode	Q_MR Egger	Q_df_MR Egger	Q_pval_MR Egger	Q_Inverse variance weighted	Q_df_Inverse variance weighted	Q_pval_Inverse variance weighted	egger_intercept	egger_se	egger_pval
Depression	META-Obesity	11	0.738352	4.53535	0.874273	5.1	1.89341	0.00706949	4.88087	1.5409	0.00153736	5.74998	3.18534	0.101202	5.06564	2.17754	0.0423152	12.3162	9	0.196066	13.6078	10	0.191645	0.00477329	0.00491327	0.356678
META-Obesity	Depression	44	0.0117984	0.00999972	0.244691	0.00646255	0.00170532	0.000150869	0.00493779	0.00132661	0.000197568	0.00690221	0.00383686	0.0790518	0.00701839	0.00399479	0.0860565	55.6169	42	0.0776501	56.2515	43	0.0846841	-0.000203142	0.000293442	0.492576

## Sheet: Supplementary Table S1
Supplementary Table S1. Baseline characteristics of the study population
Traits	Case	Control	Ancestry	Source
obesity	23971	388084	European	https://www.finngen.fi/fi
obesity	4688	458322	European	https://www.ukbiobank.ac.uk
depression	246363	561190	European	PMID:30718901

## Sheet: Supplementary Table S3
Supplementary Table S3. 7 independent associations identified with GCTA-COJO (conditional and joint) analysis applied to GWAS summary statistics (MTAG-OBESITY)
Chr	SNP	bp	refA	freq	b	se	p	n	freq_geno	bJ	bJ_se	pJ	LD_r
1	rs10789340	72940273	A	0.3732	-0.0090567	0.00138629	6.44532e-11	875024	0.33499	-0.0090567	0.00138633	6.45203e-11	0
10	rs1243182	21916728	T	0.312	0.00796423	0.00144717	3.72706e-08	875036	0.328032	0.00796423	0.00144719	3.72901e-08	0
11	rs35983068	30215430	T	0.8806	-0.01271	0.00206776	7.90921e-10	875029	0.878728	-0.0145013	0.00209307	4.26173e-12	0.154928
11	rs483769	34849573	A	0.6056	0.00618072	0.00137192	6.63238e-06	875046	0.627237	0.00767131	0.0013887	3.31227e-08	0
16	rs56094641	53806453	A	0.5954	-0.0133793	0.00136607	1.19494e-22	874971	0.565606	-0.0133793	0.00136615	1.20124e-22	0
18	rs4940926	57732418	T	0.2649	0.00908287	0.00151942	2.26078e-09	875031	0.264414	0.00908287	0.00151945	2.26242e-09	0
21	rs11701605	46649808	A	0.298	0.00799269	0.00146593	4.97252e-08	875037	0.311133	0.00799269	0.00146596	4.97502e-08	0

## Sheet: Supplementary Table S4
Supplementary Table S4. Pleiotropic genomic loci in obesity and depression Identified by FUMA using PLACO results
rsID	GenomicLocus.x	uniqID.x	chr.x	pos.x	p	start	end	nSNPs	nGWASSNPs	nIndSigSNPs	IndSigSNPs	nLeadSNPs	LeadSNPs	dist.x	uniqID.y	chr.y	pos.y	non_effect_allele	effect_allele	MAF	gwasP	r2	IndSigSNP	GenomicLocus.y	nearestGene	dist.y	func	CADD	RDB	minChrState	commonChrState	posMapFilt	eqtlMapFilt	ciMapFilt
rs10789340	1	1:72940273:A:G	1	72940273	1.00793e-12	72628347	72959039	293	204	3	rs10789340;rs7531118;rs2815775	1	rs10789340	NA	1:72940273:A:G	1	72940273	A	G	0.335	1.00793e-12	1	rs10789340	1	RPL31P12	172760	intergenic	13.65	6	7	15	0	0	0
rs1855263	3	13:59388572:A:G	13	59388572	4.84838e-08	59334723	59659688	63	25	1	rs1855263	1	rs1855263	NA	13:59388572:A:G	13	59388572	A	G	0.3648	4.84838e-08	1	rs1855263	3	DNAJA1P1	62204	intergenic	3.71	NA	9	15	0	0	0
rs254011	2	5:103920770:A:C	5	103920770	4.23059e-08	103791044	104055261	172	128	1	rs254011	1	rs254011	NA	5:103920770:A:C	5	103920770	C	A	0.4384	4.23059e-08	1	rs254011	2	RP11-6N13.1	0	ncRNA_intronic	5.552	NA	5	15	0	0	0
rs8050136	4	16:53816275:A:C	16	53816275	2.06888e-09	53797908	53845487	116	97	1	rs8050136	1	rs8050136	NA	16:53816275:A:C	16	53816275	C	A	0.4135	2.06888e-09	1	rs8050136	4	FTO	0	intronic	11.7	4	5	15	1	0	0

## Sheet: Supplementary Table S5
Supplementary Table S5. The annotation in FUMA bassed on the result of MAGMA
GENE	CHR	START	STOP	NSNPS	NPARAM	N	ZSTAT	P	SYMBOL	FDR
ENSG00000164078	3	49924435	49941299	14	3	875065	4.0631	2.4211e-05	MST1R	0.0333162
ENSG00000228008	3	49941278	49954370	8	2	875065	3.9431	4.0213e-05	CTD-2330K9.3	0.0397377
ENSG00000004534	3	49977440	50137478	178	9	875065	3.9066	4.6802e-05	RBM6	0.0398686
ENSG00000003756	3	50126341	50156454	20	4	875065	3.8505	5.893e-05	RBM5	0.0479181
ENSG00000112164	6	39016574	39055519	102	11	875065	4.4968	3.4487e-06	GLP1R	0.0174468
ENSG00000136930	9	127115745	127177723	29	2	875065	3.9805	3.4389e-05	PSMB7	0.0397377
ENSG00000180592	10	21802407	21814611	2	1	875065	3.9192	4.4427e-05	SKIDA1	0.0397377
ENSG00000078403	10	21823094	22032559	62	5	875065	4.4335	4.6349e-06	MLLT10	0.0174468
ENSG00000130413	11	8413418	8615836	255	9	875065	3.9438	4.0108e-05	STK33	0.0397377
ENSG00000211450	11	57508825	57510986	2	1	875065	3.8343	6.2959e-05	C11orf31	0.0489684
ENSG00000168959	11	88237744	88799113	695	21	875065	4.468	3.9485e-06	GRM5	0.0174468
ENSG00000139579	12	56615799	56623638	1	1	875065	3.821	6.6448e-05	NABP2	0.0495287
ENSG00000104093	15	51739908	51915030	208	4	875065	4.038	2.6953e-05	DMXL2	0.0344402
ENSG00000261832	16	28477974	28503333	11	1	875065	4.1464	1.6887e-05	CLN3	0.0263013
ENSG00000188603	16	28477983	28506896	14	2	875065	4.1364	1.7643e-05	CLN3	0.0263013
ENSG00000184730	16	28505970	28510291	5	1	875065	3.9413	4.0514e-05	APOBR	0.0397377
ENSG00000168488	16	28834356	28848558	20	2	875065	4.3349	7.2912e-06	ATXN2L	0.0210372
ENSG00000178952	16	28853732	28857729	5	1	875065	4.2841	9.1737e-06	TUFM	0.0210372
ENSG00000178188	16	28857921	28885526	29	2	875065	4.2785	9.4079e-06	SH2B1	0.0210372
ENSG00000196296	16	28889726	28915830	18	3	875065	4.4226	4.8764e-06	ATP2A1	0.0174468
ENSG00000177548	16	28915742	28947847	18	3	875065	4.1479	1.6775e-05	RABEP2	0.0263013
ENSG00000140718	16	53737875	54155853	685	62	875065	6.8622	3.3914e-12	FTO	6.06688e-08
ENSG00000187323	18	49866542	51057784	2187	60	875065	3.924	4.3552e-05	DCC	0.0397377
ENSG00000197381	21	46493768	46646478	135	9	875065	4.2274	1.182e-05	ADARB1	0.0234942

## Sheet: Supplementary Table S6
Supplementary Table S6. MAGMA combined with POPS screening
ENSGID	PoPS_Score	Y	Y_proj	project_out_covariates_gene	feature_selection_gene	training_gene
ENSG00000187323	1.79966	3.924	3.5308	TRUE	TRUE	TRUE
ENSG00000130413	0.967604	3.9438	3.64751	TRUE	TRUE	TRUE
ENSG00000168959	0.952624	4.468	4.1621	TRUE	TRUE	TRUE
ENSG00000078403	0.326993	4.4335	4.2052	TRUE	TRUE	TRUE
ENSG00000211450	0.325686	3.8343	3.70166	TRUE	TRUE	TRUE
ENSG00000104093	0.316619	4.038	3.65858	TRUE	TRUE	TRUE
ENSG00000140718	0.246257	6.8622	6.52078	TRUE	TRUE	TRUE
ENSG00000180592	0.228403	3.9192	3.74735	TRUE	TRUE	TRUE
ENSG00000003756	0.172364	3.8505	3.69395	TRUE	TRUE	TRUE
ENSG00000188603	0.14133	4.1364	3.92452	TRUE	TRUE	TRUE
ENSG00000168488	0.0906388	4.3349	4.12141	TRUE	TRUE	TRUE
ENSG00000164078	0.0861867	4.0631	3.94006	TRUE	TRUE	TRUE
ENSG00000177548	0.0827669	4.1479	3.97546	TRUE	TRUE	TRUE
ENSG00000178188	0.0790097	4.2785	4.04138	TRUE	TRUE	TRUE
ENSG00000139579	0.0404357	3.821	3.68841	TRUE	TRUE	TRUE
ENSG00000196296	0.0327474	4.4226	4.24212	TRUE	TRUE	TRUE
ENSG00000197381	0.0170126	4.2274	3.98136	TRUE	TRUE	TRUE
ENSG00000261832	0.0120074	4.1464	3.90148	TRUE	TRUE	TRUE
ENSG00000228008	7.03299e-05	3.9431	3.81867	TRUE	TRUE	TRUE
ENSG00000136930	-0.0370183	3.9805	3.70174	TRUE	TRUE	TRUE
ENSG00000112164	-0.0501605	4.4968	4.2699	FALSE	FALSE	FALSE
ENSG00000184730	-0.0526401	3.9413	3.77911	TRUE	TRUE	TRUE
ENSG00000178952	-0.0588307	4.2841	4.11481	TRUE	TRUE	TRUE
ENSG00000004534	-0.0829613	3.9066	3.65557	TRUE	TRUE	TRUE

## Sheet: Supplementary Table S7
Supplementary Table S7. SMR analysis from eQTL to MTAG-OBESITY (FDR < 0.05 and p_HEIDI > 0.01)
probeID	ProbeChr	Gene	Probe_bp	topSNP	topSNP_chr	topSNP_bp	A1	A2	Freq	b_GWAS	se_GWAS	p_GWAS	b_eQTL	se_eQTL	p_eQTL	b_SMR	se_SMR	p_SMR	p_HEIDI	nsnp_HEIDI	FDR	group
ENSG00000227207	1	RPL31P12	72767155	rs2568956	1	72764376	C	T	0.641153	0.00848849	0.00137084	5.93e-10	-1.05058	0.0896829	1.08e-31	-0.00807981	0.00147592	4.39e-08	0.111606	20	0.000166496	mtag-SMR鏍煎紡_Brain_Cerebellar_Hemisphere.lite
ENSG00000227207	1	RPL31P12	72767155	rs1460943	1	72813129	T	C	0.641153	0.00848886	0.0013709	5.93e-10	-1.09257	0.0759692	6.74e-47	-0.00776962	0.00136611	1.29e-08	0.126572	20	5.96e-05	mtag-SMR鏍煎紡_Brain_Cerebellum.lite
ENSG00000172260	1	NEGR1	71861623	rs3101339	1	72748669	C	A	0.640159	0.0084445	0.00137084	7.27e-10	0.204212	0.0342972	2.61e-09	0.0413516	0.00965892	1.86e-05	0.526709	5	0.0452477	mtag-SMR鏍煎紡_Brain_Putamen_basal_ganglia.lite

## Sheet: Supplementary Table S8
Supplementary Table S8. KEGG pathway and GO enrichment
ID	ONTOLOGY	Description	BgRatio	pvalue	p.adjust	qvalue	geneID	Count
GO:0033563	BP	dorsal/ventral axon guidance	2/18903	0.000211601	0.00861336	0.00031813	DCC	1
GO:0021965	BP	spinal cord ventral commissure morphogenesis	3/18903	0.000317393	0.00861336	0.00031813	DCC	1
GO:0010975	BP	regulation of neuron projection development	446/18903	0.000555465	0.00861336	0.00031813	DCC/NEGR1	2
GO:0005042	MF	netrin receptor activity	6/18432	0.000650953	0.000650953	NA	DCC	1
GO:0033564	BP	anterior/posterior axon guidance	7/18903	0.000740506	0.00861336	0.00031813	DCC	1
GO:2000171	BP	negative regulation of dendrite development	8/18903	0.00084627	0.00861336	0.00031813	DCC	1
GO:0038007	BP	netrin-activated signaling pathway	10/18903	0.00105778	0.00861336	0.00031813	DCC	1
GO:0048671	BP	negative regulation of collateral sprouting	10/18903	0.00105778	0.00861336	0.00031813	DCC	1
GO:0099170	BP	postsynaptic modulation of chemical synaptic transmission	16/18903	0.00169218	0.0120568	0.000445311	DCC	1
GO:0048670	BP	regulation of collateral sprouting	20/18903	0.002115	0.013395	0.000494737	DCC	1
GO:0044295	CC	axonal growth cone	23/19869	0.00231388	0.026586	NA	DCC	1
GO:0048668	BP	collateral sprouting	25/18903	0.0026434	0.0150674	0.000556506	DCC	1
GO:0021952	BP	central nervous system projection neuron axonogenesis	28/18903	0.00296038	0.0153401	0.000566579	DCC	1
GO:0021955	BP	central nervous system neuron axonogenesis	37/18903	0.00391099	0.0185772	0.000686139	DCC	1
GO:0099061	CC	integral component of postsynaptic density membrane	51/19869	0.00512717	0.026586	NA	DCC	1
GO:0099146	CC	intrinsic component of postsynaptic density membrane	54/19869	0.00542835	0.026586	NA	DCC	1
GO:0050771	BP	negative regulation of axonogenesis	65/18903	0.00686557	0.0301029	0.00111183	DCC	1
GO:0098685	CC	Schaffer collateral - CA1 synapse	72/19869	0.00723452	0.026586	NA	DCC	1
GO:0099060	CC	integral component of postsynaptic specialization membrane	76/19869	0.00763567	0.026586	NA	DCC	1
GO:0098948	CC	intrinsic component of postsynaptic specialization membrane	79/19869	0.00793648	0.026586	NA	DCC	1
GO:0098839	CC	postsynaptic density membrane	89/19869	0.00893884	0.026586	NA	DCC	1
GO:0021954	BP	central nervous system neuron development	85/18903	0.0089733	0.0341832	0.00126254	DCC	1
GO:0021510	BP	spinal cord development	98/18903	0.0103421	0.0341832	0.00126254	DCC	1
GO:0050773	BP	regulation of dendrite development	103/18903	0.0108683	0.0341832	0.00126254	DCC	1
GO:0051963	BP	regulation of synapse assembly	104/18903	0.0109736	0.0341832	0.00126254	NEGR1	1
GO:0007631	BP	feeding behavior	108/18903	0.0113944	0.0341832	0.00126254	NEGR1	1
GO:0061387	BP	regulation of extent of cell growth	108/18903	0.0113944	0.0341832	0.00126254	DCC	1
GO:0099634	CC	postsynaptic specialization membrane	115/19869	0.0115426	0.026586	NA	DCC	1
GO:0099055	CC	integral component of postsynaptic membrane	118/19869	0.0118428	0.026586	NA	DCC	1
GO:0048640	BP	negative regulation of developmental growth	115/18903	0.0121307	0.0345725	0.00127691	DCC	1
GO:0098936	CC	intrinsic component of postsynaptic membrane	123/19869	0.0123431	0.026586	NA	DCC	1
GO:0010977	BP	negative regulation of neuron projection development	142/18903	0.014968	0.0346433	0.00127953	DCC	1
GO:0050768	BP	negative regulation of neurogenesis	146/18903	0.015388	0.0346433	0.00127953	DCC	1
GO:0099699	CC	integral component of synaptic membrane	155/19869	0.0155417	0.026586	NA	DCC	1
GO:0051961	BP	negative regulation of nervous system development	151/18903	0.0159129	0.0346433	0.00127953	DCC	1
GO:0050770	BP	regulation of axonogenesis	156/18903	0.0164376	0.0346433	0.00127953	DCC	1
GO:0010976	BP	positive regulation of neuron projection development	157/18903	0.0165426	0.0346433	0.00127953	NEGR1	1
GO:0099240	CC	intrinsic component of synaptic membrane	166/19869	0.0166401	0.026586	NA	DCC	1
GO:0030426	CC	growth cone	167/19869	0.0167399	0.026586	NA	DCC	1
GO:0031225	CC	anchored component of membrane	169/19869	0.0169395	0.026586	NA	NEGR1	1
GO:0030427	CC	site of polarized growth	173/19869	0.0173387	0.026586	NA	DCC	1
GO:0021953	BP	central nervous system neuron differentiation	174/18903	0.0183255	0.0346433	0.00127953	DCC	1
GO:0001764	BP	neuron migration	177/18903	0.01864	0.0346433	0.00127953	DCC	1
GO:0008361	BP	regulation of cell size	183/18903	0.0192688	0.0346433	0.00127953	DCC	1
GO:0007416	BP	synapse assembly	184/18903	0.0193736	0.0346433	0.00127953	NEGR1	1
GO:0010721	BP	negative regulation of cell development	188/18903	0.0197926	0.0346433	0.00127953	DCC	1
GO:0030308	BP	negative regulation of cell growth	188/18903	0.0197926	0.0346433	0.00127953	DCC	1
GO:0031345	BP	negative regulation of cell projection organization	194/18903	0.0204211	0.0346433	0.00127953	DCC	1
GO:0007626	BP	locomotory behavior	197/18903	0.0207352	0.0346433	0.00127953	NEGR1	1
GO:1901888	BP	regulation of cell junction assembly	204/18903	0.021468	0.0346433	0.00127953	NEGR1	1
GO:0050807	BP	regulation of synapse organization	209/18903	0.0219912	0.0346433	0.00127953	NEGR1	1
GO:0050803	BP	regulation of synapse structure or activity	215/18903	0.0226189	0.0346433	0.00127953	NEGR1	1
GO:0048588	BP	developmental cell growth	229/18903	0.0240828	0.0346433	0.00127953	DCC	1
GO:0060560	BP	developmental growth involved in morphogenesis	233/18903	0.0245009	0.0346433	0.00127953	DCC	1
GO:0007411	BP	axon guidance	236/18903	0.0248144	0.0346433	0.00127953	DCC	1
GO:0016358	BP	dendrite development	237/18903	0.0249188	0.0346433	0.00127953	DCC	1
GO:0097485	BP	neuron projection guidance	237/18903	0.0249188	0.0346433	0.00127953	DCC	1
GO:0045926	BP	negative regulation of growth	249/18903	0.0261722	0.0355194	0.00131189	DCC	1
GO:0045211	CC	postsynaptic membrane	269/19869	0.0268947	0.0375958	NA	DCC	1
GO:0150034	CC	distal axon	278/19869	0.0277882	0.0375958	NA	DCC	1
GO:0014069	CC	postsynaptic density	321/19869	0.0320514	0.0383555	NA	DCC	1
GO:0032279	CC	asymmetric synapse	327/19869	0.0326456	0.0383555	NA	DCC	1
GO:1901214	BP	regulation of neuron death	325/18903	0.0340914	0.0451066	0.00166599	DCC	1
GO:0099572	CC	postsynaptic specialization	342/19869	0.0341301	0.0383555	NA	DCC	1
GO:0048638	BP	regulation of developmental growth	332/18903	0.0348191	0.0451066	0.00166599	DCC	1
GO:0098984	CC	neuron to neuron synapse	351/19869	0.0350202	0.0383555	NA	DCC	1
GO:0031346	BP	positive regulation of cell projection organization	352/18903	0.036897	0.0467362	0.00172617	NEGR1	1
GO:0097060	CC	synaptic membrane	378/19869	0.0376882	0.0394013	NA	DCC	1
GO:0032535	BP	regulation of cellular component size	367/18903	0.0384539	0.0467614	0.00172711	DCC	1
GO:0070997	BP	neuron death	368/18903	0.0385576	0.0467614	0.00172711	DCC	1
GO:0050767	BP	regulation of neurogenesis	377/18903	0.0394911	0.0468957	0.00173207	DCC	1
GO:0001558	BP	regulation of cell growth	422/18903	0.0441518	0.0493989	0.00182452	DCC	1
GO:0034329	BP	cell junction assembly	430/18903	0.0449791	0.0493989	0.00182452	NEGR1	1
GO:0050808	BP	synapse organization	432/18903	0.0451859	0.0493989	0.00182452	NEGR1	1
GO:0007409	BP	axonogenesis	438/18903	0.0458062	0.0493989	0.00182452	DCC	1
GO:0050804	BP	modulation of chemical synaptic transmission	448/18903	0.0468394	0.0493989	0.00182452	DCC	1
GO:0099177	BP	regulation of trans-synaptic signaling	449/18903	0.0469427	0.0493989	0.00182452	DCC	1
GO:0051960	BP	regulation of nervous system development	456/18903	0.0476656	0.0493989	0.00182452	DCC	1
GO:0043025	CC	neuronal cell body	497/19869	0.0494032	0.0494032	NA	NEGR1	1
hsa05210	KEGG	Colorectal cancer	86/8776	0.019504	0.041049	NA	DCC	1
hsa04514	KEGG	Cell adhesion molecules	157/8776	0.0354614	0.041049	NA	NEGR1	1
hsa04360	KEGG	Axon guidance	182/8776	0.041049	0.041049	NA	DCC	1

## Sheet: Supplementary Table S9
Supplementary Table S9.Bliss analysis from pQTL (ARIC,decode and UKBPP) to MTAG-OBESITY (FDR < 0.05 and p_HEIDI > 0.01)
chr	p0	p1	gene	R2	Zscore.classic	p.classic	beta_BLISS	se_BLISS	p_BLISS	n_used_snp	n_snp	FDR	group
15	89346674	89418585	ACAN	0.0092177	3.98316	6.80039e-05	0.0497237	0.0126662	8.64816e-05	10	20	0.00925353	UKB
11	10326227	10328944	ADM	0.0193138	4.48219	7.3881e-06	0.0505817	0.0114968	1.0843e-05	9	15	0.00367002	UKB
1	36396319	36538101	AGO3	0.000868335	-3.62416	0.000289899	-0.140787	0.0393116	0.000341881	43	237	0.0326947	decode
16	30064411	30081778	ALDOA	0.00158524	-4.0414	5.31339e-05	-0.126599	0.0317986	6.85423e-05	21	99	0.027392	ARIC
12	110810705	110841535	ANAPC7	0.000968211	-3.57446	0.000350953	-0.0990618	0.0280357	0.000410227	34	172	0.0329673	decode
9	129849611	129885162	ANGPTL2	0.00213473	3.47989	0.000501617	0.0869716	0.0252666	0.000577088	83	342	0.044023	UKB
11	167784	207428	BET1L	0.00695511	-4.34453	1.39577e-05	-0.077027	0.0180413	1.95934e-05	55	251	0.00866027	decode
8	11351510	11422113	BLK	0.0012239	-3.48463	0.000492827	-0.0733758	0.0212885	0.00056741	91	421	0.041114	decode
16	29464914	29466285	BOLA2	0.000559456	3.52213	0.000428087	0.152473	0.043777	0.000495929	31	189	0.0371527	decode
1	159141399	159173103	CADM3	0.0015284	-3.67208	0.000240586	-0.0728809	0.0200916	0.00028626	105	392	0.0316317	decode
7	71244476	71912136	CALN1	0.00127977	4.10083	4.11664e-05	0.0971906	0.0240692	5.39175e-05	92	379	0.0110481	decode
11	66360292	66373490	CCS	0.00669965	3.53311	0.000410708	0.0384998	0.0110203	0.000476675	35	129	0.0369632	decode
19	19649057	19657468	CILP2	0.00810322	-3.61058	0.000305515	-0.046917	0.0131486	0.000359411	65	295	0.0326947	decode
1	47799469	47844511	CMPK1	0.00533727	-3.61886	0.000295906	-0.0446045	0.0124726	0.000348628	81	301	0.0326947	decode
2	62115859	62374382	COMMD1	0.000696384	-3.87396	0.000107082	-0.113075	0.0295914	0.000132793	66	219	0.0189311	decode
16	30194148	30200397	CORO1A	0.000621775	-4.41393	1.0151e-05	-0.126962	0.0292867	1.45656e-05	32	138	0.00367002	UKB
6	49660073	49681274	CRISP2	0.234248	3.44993	0.000560734	0.0110553	0.00323896	0.000642022	15	35	0.044023	UKB
8	104383743	104395225	CTHRC1	0.00180888	-4.19006	2.78883e-05	-0.0736797	0.0178709	3.74155e-05	42	144	0.027392	ARIC
2	136664247	136743670	DARS	0.000936614	-3.58195	0.000341037	-0.129795	0.0366586	0.000399161	30	130	0.0326947	decode
16	30434940	30441396	DCTPP1	0.00115944	-3.58949	0.00033132	-0.0612121	0.017253	0.000388304	30	166	0.0326947	decode
8	124025404	124054663	DERL1	0.000697092	4.1546	3.25852e-05	0.107424	0.0262703	4.32934e-05	131	466	0.0110481	decode
16	72127461	72146811	DHX38	0.000659135	3.55982	0.000371109	0.107261	0.0304779	0.000432686	56	207	0.0341513	decode
1	168664697	168698502	DPT	0.10689	-4.12633	3.68594e-05	-0.00622573	0.00153258	4.86018e-05	118	429	0.0110481	decode
7	100400187	100425121	EPHB4	0.00951623	-3.86153	0.00011268	-0.0355801	0.0093403	0.000139353	65	263	0.0189311	decode
14	92335756	92414331	FBLN5	0.00617381	-3.85787	0.000114379	-0.0576922	0.015159	0.000141341	152	484	0.0189311	decode
12	4477393	4488894	FGF23	0.00133352	-3.71357	0.000204353	-0.0572525	0.0156115	0.000245096	222	649	0.0285086	decode
3	59735036	61237194	FHIT	0.0114063	3.59914	0.000319276	0.0315116	0.00885856	0.00037483	269	864	0.0326947	decode
14	85996488	86095034	FLRT2	0.0475502	4.65809	3.19151e-06	0.0102591	0.00224719	4.98793e-06	105	354	0.00314952	decode
3	115342171	115440337	GAP43	0.00114097	4.04222	5.29479e-05	0.0964711	0.0242263	6.83165e-05	84	298	0.0116138	decode
16	81115566	81130008	GCSH	0.00143775	3.59054	0.000329991	0.058854	0.0165837	0.000386818	190	652	0.0326947	decode
12	110288748	110318293	GLTP	0.000753063	-3.4708	0.000518915	-0.0928388	0.0270401	0.000596115	47	195	0.0424972	decode
1	167022073	167059868	GPA33	0.0141111	-4.68983	2.73436e-06	-0.0503667	0.010961	4.32547e-06	11	15	0.00300836	UKB
3	49394609	49396033	GPX1	0.00098116	4.25371	2.10261e-05	0.19153	0.0457838	2.87239e-05	14	68	0.01058	decode
10	105995114	106027217	GSTO1	0.280375	3.58185	0.000341176	0.00302774	0.000855164	0.000399316	64	238	0.0326947	decode
11	67351066	67354131	GSTP1	0.0253498	-4.4722	7.74182e-06	-0.05002	0.0113935	1.1324e-05	11	15	0.00367002	UKB
9	99212483	99253618	HABP4	0.0524266	-4.09598	4.20387e-05	-0.013734	0.00340511	5.49904e-05	77	276	0.0110481	decode
5	130494720	130507428	HINT1	0.00234361	-4.19008	2.78859e-05	-0.088334	0.0214252	3.74124e-05	7	23	0.0110242	decode
11	118955575	118964259	HMBS	0.0205339	3.93174	8.43349e-05	0.0294978	0.00760934	0.000105959	43	176	0.0359994	ARIC
2	217536828	217560248	IGFBP5	0.00307032	3.65239	0.000259806	0.060155	0.0166704	0.000307988	121	419	0.0324121	decode
19	36230058	36233354	IGFLR1	0.0900249	3.7868	0.0001526	0.0136318	0.00364714	0.000185742	143	426	0.0234565	decode
3	190231840	190375843	IL1RAP	0.417958	3.44017	0.000581359	0.0104123	0.00305906	0.000664618	18	35	0.044023	UKB
16	70613798	70694585	IL34	0.000681317	3.88666	0.000101632	0.129415	0.0337601	0.000126391	26	155	0.0186215	decode
12	57828543	57844611	INHBC	0.159345	-3.5172	0.000436124	-0.0148213	0.00426121	0.000504823	34	115	0.043888	UKB
2	173292082	173371181	ITGA6	0.0295224	-3.83622	0.000124943	-0.0119107	0.00314677	0.000153673	96	298	0.0152685	UKB
22	29469066	29564321	KREMEN1	0.021061	3.74757	0.000178558	0.0212873	0.00575333	0.000215606	37	169	0.0257562	decode
4	17842822	18023499	LCORL	0.000379493	-4.12629	3.6867e-05	-0.126823	0.0312203	4.86112e-05	87	347	0.0110481	decode
2	136545410	136594750	LCT	0.0939687	5.81088	6.21445e-09	0.0160995	0.00285922	1.79448e-08	28	123	7.93162e-05	decode
15	77905369	78113242	LINGO1	0.0058549	-3.62183	0.000292531	-0.0374956	0.0104764	0.000344838	71	269	0.0326947	decode
19	43964939	43969812	LYPD3	0.078982	4.22323	2.40826e-05	0.0142347	0.00342641	3.26125e-05	41	201	0.00504044	UKB
12	27915671	27924209	MANSC4	0.095229	-4.1085	3.98233e-05	-0.0074521	0.00184218	5.22632e-05	93	307	0.0110481	decode
3	49721380	49726934	MST1	0.481148	3.70298	0.000213083	0.00483858	0.00132305	0.000255041	13	72	0.0289046	decode
1	24882602	24935819	NCMAP	0.000862471	4.08099	4.48433e-05	0.0890063	0.0221461	5.8432e-05	110	381	0.0112291	decode
1	71861623	72748417	NEGR1	0.0119986	-5.29043	1.22026e-07	-0.0596567	0.0115743	2.54673e-07	64	257	0.000562826	decode
6	34247456	34360451	NUDT3	0.000856743	-5.07373	3.90092e-07	-0.115174	0.0232507	7.28551e-07	94	308	0.000699412	decode
13	53602894	53626192	OLFM4	0.000521096	3.61815	0.000296718	0.10702	0.0299313	0.00034954	62	219	0.0326947	decode
6	34433916	34503006	PACSIN1	0.00169652	-3.97771	6.95823e-05	-0.0808157	0.0206137	8.83734e-05	96	306	0.014467	decode
12	53689075	53693234	PFDN5	0.00147061	3.52349	0.000425904	0.0869963	0.0249684	0.000493512	93	333	0.0371527	decode
6	161123270	161174347	PLG	0.0347052	-4.04671	5.1942e-05	-0.0114334	0.00286814	6.70942e-05	122	414	0.0116138	decode
14	50110273	50155140	POLE2	0.00161274	-3.82888	0.000128729	-0.112795	0.0298555	0.00015808	76	268	0.0205504	decode
5	122358945	122372436	PPIC	0.107	3.92377	8.71731e-05	0.00515881	0.0013334	0.000109324	82	272	0.0172577	decode
11	57144242	57148623	PRG3	0.00543649	-4.20193	2.64653e-05	-0.0400357	0.00968411	3.56242e-05	41	172	0.0110242	decode
6	43044006	43129457	PTK7	0.00843106	5.17001	2.34077e-07	0.0488073	0.00967843	4.58538e-07	114	435	0.000675579	decode
18	52385091	52562747	RAB27B	0.000835671	4.11876	3.8091e-05	0.101286	0.0249778	5.01252e-05	53	208	0.0110481	decode
11	8127597	8190602	RIC3	0.00594947	-4.53919	5.64707e-06	-0.0706638	0.0158674	8.45196e-06	59	272	0.0155339	ARIC
10	92631473	92668312	RPP30	0.00561382	3.92899	8.53048e-05	0.047176	0.0121779	0.00010711	37	160	0.0359994	ARIC
6	34385231	34393902	RPS10	0.00202552	3.65714	0.000255043	0.0535078	0.0148096	0.00030261	95	296	0.0324121	decode
8	103216730	103251346	RRM2B	0.00680211	-4.04042	5.33564e-05	-0.0521992	0.0131142	6.88124e-05	132	433	0.00897206	UKB
15	51973550	52013223	SCG3	0.060863	-4.43455	9.22654e-06	-0.0223743	0.00513803	1.33282e-05	44	141	0.00654563	decode
5	180017103	180018540	SCGB3A1	0.016875	-4.7266	2.28306e-06	-0.0287529	0.00621066	3.66364e-06	105	446	0.00269888	decode
17	5112256	5138155	SCIMP	0.00136768	-4.04579	5.21479e-05	-0.0734209	0.0184221	6.73445e-05	46	176	0.027392	ARIC
3	50192478	50226508	SEMA3F	0.0194157	-4.39453	1.11014e-05	-0.0337768	0.0078245	1.58304e-05	15	66	0.00367002	UKB
15	90703836	90772911	SEMA4B	0.000965773	-3.89946	9.64057e-05	-0.0971308	0.0252574	0.000120236	99	432	0.0183257	decode
11	57364860	57382326	SERPING1	0.128628	-4.46109	8.15443e-06	-0.0108165	0.00246968	1.18832e-05	42	168	0.00654563	decode
6	30888704	30978494	SFTA2	0.00254234	4.22313	2.40931e-05	0.110439	0.0265842	3.26257e-05	14	284	0.0110242	decode
10	81697496	81742370	SFTPD	0.192507	4.96944	6.7147e-07	0.0121826	0.00250847	1.19428e-06	35	126	0.00166124	UKB
19	51165084	51222707	SHANK1	0.00623609	-4.10732	4.00278e-05	-0.0193927	0.00479526	5.25152e-05	123	349	0.027392	ARIC
4	20254883	20622184	SLIT2	0.0124099	4.04962	5.13004e-05	0.0360128	0.00902773	6.63139e-05	116	384	0.0116138	decode
4	1160720	1202750	SPON2	0.0267044	-3.55945	0.000371628	-0.0106883	0.00303736	0.000433264	67	311	0.040178	UKB
5	179233388	179265078	SQSTM1	0.00480962	-4.07711	4.55991e-05	-0.0439097	0.0109355	5.93574e-05	82	282	0.027392	ARIC
8	80523049	80578410	STMN2	0.00106193	3.63748	0.000275315	0.0914672	0.025449	0.000325474	76	313	0.0326947	decode
16	28616903	28634946	SULT1A1	0.00974391	-4.30334	1.68239e-05	-0.0621091	0.0146814	2.33226e-05	27	101	0.00418168	UKB
7	12250867	12282993	TMEM106B	0.00650535	-3.50075	0.000463944	-0.0323683	0.00934875	0.000535565	123	434	0.0394533	decode
17	7452208	7464925	TNFSF12	0.0651943	3.58176	0.000341284	0.00666718	0.00188314	0.000399437	119	484	0.0326947	decode
8	9413424	9639856	TNKS	0.000260502	-3.45474	0.000550818	-0.0588345	0.0172138	0.000631149	139	482	0.0442806	decode
16	72078188	72128330	TXNL4B	0.0108177	4.28605	1.81876e-05	0.0227916	0.00540848	2.50832e-05	61	199	0.0100789	decode
2	238875469	238951236	UBE2F	0.00861651	-3.91164	9.16718e-05	-0.0466332	0.0120896	0.000114648	7	16	0.0359994	ARIC
6	142468367	142545826	VTA1	0.00284126	-4.29605	1.73865e-05	-0.0587448	0.0139089	2.40499e-05	54	236	0.00418168	UKB
16	679239	684116	WFIKKN1	0.0194339	3.75437	0.000173777	0.0475732	0.012835	0.00021012	42	529	0.0257562	decode
16	29789561	29793096	ZG16	0.000631324	5.05644	4.27163e-07	0.201026	0.0407139	7.9119e-07	39	190	0.000699412	decode
